# Supplementary material for: Assessing the self-reported honesty threshold in adolescent epidemiological research: comparing supervised machine learning and inferential statistical techniques
Source: BMC Med Res Methodol. 2023 Sep 21;23:210. doi: 10.1186/s12874-023-02035-y (PMC10512612; doi:10.1186/s12874-023-02035-y)
Supplement: Supplementary file 2 — Additional file 2. R code for the analysis. The complete R code that was used for the analysis is included in this file. [file 12874_2023_2035_MOESM2_ESM.txt]

## Title: R code for the analysis			
## Legend: The complete R code that was used for the analysis is included below.


library(tidyverse)
library(mice)
library(randomForest)
library(pROC)
library(naniar)

IYS_data <- read_csv("C:/Users/janakak2/Documents/2020_Full_data.csv", 
                     na = "empty")

IYS_data$honest[ IYS_data$honest ==  1] <- 1
IYS_data$honest[ IYS_data$honest ==  2] <- 2
IYS_data$honest[ IYS_data$honest ==  3] <- 3
IYS_data$honest[ IYS_data$honest ==  4] <- 4
IYS_data$honest[ IYS_data$honest ==  5] <- 5
IYS_data$honest[ is.na(IYS_data$honest)] <- NA

# Missing data imputation
data_cluster_to_impute <- IYS_data[,c(22:43,45:197,200:251,313)]

# MCAR test before imputation
result <- mcar_test(data_cluster_to_impute)
print(result)

data_cluster_to_impute[1:228] = lapply(data_cluster_to_impute[1:228], FUN = function(y){as.numeric(y)})

imp <- mice(data_cluster_to_impute, maxit=0)
predM <- imp$predictorMatrix
meth <- imp$method
meth
imp2 <- mice(data_cluster_to_impute, m = 5, maxit = 10, method = 'pmm', print = TRUE)


data_copies <- NULL
for (i in 1:5){ 
  data_copies[[i]] <- complete(imp2,i)
}

IYS_data<- data_copies[[1]]

IYS_data_honesty1 <- IYS_data[(IYS_data$honest == 1),]
IYS_data_honesty2 <- IYS_data[(IYS_data$honest == 2),]
IYS_data_honesty3 <- IYS_data[(IYS_data$honest == 3),]
IYS_data_honesty45 <- IYS_data[(IYS_data$honest == 4 | IYS_data$honest == 5),]

# Subsampling
IYS_data_honesty1<-IYS_data_honesty1[sample(nrow(IYS_data_honesty1),5000),]
IYS_data_honesty2<-IYS_data_honesty2[sample(nrow(IYS_data_honesty2),5000),]

# Random forest model
set.seed(201)
forest_X2020_IYS_h1 <- randomForest(as.factor(IYS_data_honesty1$ddcrafftev) ~ 
                                          alco_get+alc_30+dep_stop+
                                          dis_alc+ wrng_alc+parw_alc+dparw_alc+
                                          dfr_alc+peer_alc+rsk_alc+rsk_bng+rsk_dlyp+cool_alc+
                                          rsktn_alc+fUse_alc+binge+alc_yr+
                                          alc_stregas+alc_bar+alc_sbuy+alc_frnd+alc_sib+alc_pwp+alc_pwop+alc_awp+alc_awop+alc_prty+wad_test+wad_cops+wad_prop+wad_fght+
                                          wad_hurt+wad_vic+wad_ed+wad_frnd+pyr_drdr+pyr_potdr+worry_frnd+rec_prob+
                                          rec_na+rec_alc+rec_pot+rec_opmed+rec_othr+rec_self+par_tob+par_alc+par_potr+par_opmed+fna_drul+pg_drnk+
                                          fna_alc+fna_prty+pg_drdr+pg_drtn+pg_wher+pg_hwrk+pg_time+pyr_fght+pyr_weapt+pyr_selft+pyr_dscht+bly_bias+bly_dis+
                                          bly_name+bly_thrt+bly_hit+bly_cyb+sch_unsf+con_suic+pyr_abus+pyr_abusemo+gmb_mach+gmb_onl+gmb_bad+gmb_more+
                                          frlunch
                                         ,data=IYS_data_honesty1, keep.inbag=TRUE,importance=TRUE, proximity=TRUE,ntree=2000,mtry = 20, do.trace=200, na.action=na.exclude, na.rm = FALSE)

# Predict 
rf_predict_prob <- predict(forest_X2020_IYS_h1, IYS_data_honesty1, type = "prob")[,2]  # probabilities of the second class

# Compute ROC curve
roc_obj <- roc(IYS_data_honesty1$ddcrafftev, rf_predict_prob)

# Plot ROC curve
plot(roc_obj, print.auc = TRUE, print.auc.cex = 0.8, auc.polygon = TRUE, grid = TRUE, grid.lwd = 1.5)

write.csv(forest_X2020_IYS_h1$importance,"C:/Users/janakak2/Downloads/new_h1_crafft.csv", row.names = TRUE, na = ".")
table(IYS_data$honest)


##### Logistic regression

# Fit the model
model <- glm(ddcrafftev ~ gmb_bad + con_suic + dep_stop + pyr_dscht + pyr_selft + r_grade + wad_fght + wad_hurt + wad_vic + wad_hurt, 
             data = IYS_data_honesty45, 
             family = binomial(link = "logit"))

# Print the model summary
summary(model)

# Compute and print the odds ratios
odds_ratios <- exp(coef(model))
cat("Odds Ratios:\n")
print(odds_ratios)

# Print AIC and BIC
cat("AIC: ", AIC(model), "\n")
cat("BIC: ", BIC(model), "\n")
